# Supplementary material for: FAM111B Overexpression and Immune Cell Infiltration: Implications for Ovarian Cancer Immunotherapy
Source: Biomedicines. 2025 May 24;13(6):1295. doi: 10.3390/biomedicines13061295 (PMC12189167; doi:10.3390/biomedicines13061295)
Supplement: Supplementary file 1 [file biomedicines-13-01295-s001.zip]

Archive with 1 entries (1 files):
- biomedicines-3568295-supplementary.pdf
